# Supplementary material for: Investigating the Interactions of the Cucumber Mosaic Virus 2b Protein with the Viral 1a Replicase Component and the Cellular RNA Silencing Factor Argonaute 1
Source: Viruses. 2024 Apr 25;16(5):676. doi: 10.3390/v16050676 (PMC11125589; doi:10.3390/v16050676)
Supplement: Supplementary file 1 [file viruses-16-00676-s001.zip]

Archive with 1 entries (1 files):
- viruses-2943433-supplementary.pdf
